# Supplementary material for: Self-Attractive Semiflexible Polymers under an External Force Field
Source: Polymers (Basel). 2022 Nov 7;14(21):4762. doi: 10.3390/polym14214762 (PMC9658670; doi:10.3390/polym14214762)
Supplement: Supplementary file 1 [file polymers-14-04762-s001.zip]

Archive with 4 entries (4 files):
- videoS1.mp4
- videoS2.mp4
- videoS3.mp4
- videoS4.mp4
